# Supplementary material for: Cadmium exposure modulates the gut-liver axis in an Alzheimer’s disease mouse model
Source: Commun Biol. 2021 Dec 15;4:1398. doi: 10.1038/s42003-021-02898-1 (PMC8674298; doi:10.1038/s42003-021-02898-1)
Supplement: Supplementary file 3 — Supplementary Data 1 [file 42003_2021_2898_MOESM3_ESM.xlsx]

## Sheet: Supplementary Data 1
Supplementary Table 5. GC-MS quantification of short chain and medium chain fatty acids (normalized relative abundance)
Sample description	Acetic acid	Propionic acid	Butyric acid	2-Methylbutyric acid	Hexanoic acid-6,6,6-D3	Caproic acid	C 8:0	Lactate	C 9:0	C 10:0	Succinate
Male ApoE3 vehicle1	1.38166e+06	51538.1	5370.25	160928	404110	8375.15	0.000712677	12.5681	0.00134369	0.000571627	0.0366559
Male ApoE3 vehicle2	991211	43328	12982.5	216387	437140	2121.31	0.000997392	11.9187	0.00018072	0.000889875	0.0622181
Male ApoE3 vehicle3	946182	59393.8	9135.71	216454	443981	6411.54	0.000889678	22.2746	0.00102932	0.000716247	0.0757262
Male ApoE3 vehicle4	688596	40671.7	22396.9	161360	362559	3386.54	0.00164111	11.3244	0.000212379	0.00100673	0.0680386
Male ApoE3 vehicle5	0	973.813	396.055	5005.67	19095.9	356.016	0.0047654	13.5075	0.0189045	0.00429409	0.068496
Male ApoE3 Cadmium low1	1.13576e+06	32068.3	5803.39	200111	410622	1765.48	0.000976567	16.8638	0.000898637	0.000550385	0.170334
Male ApoE3 Cadmium low2	1.31868e+06	31261	5140.43	203001	402708	3113.32	0.000464356	21.2258	0.000660528	0.0022448	0.0748607
Male ApoE3 Cadmium low3	1.38466e+06	49465.1	17877.4	166993	486135	7719.26	0.000808417	19.6816	0.00173203	0.000460777	0.0931758
Male ApoE3 Cadmium low4	1.21844e+06	46793.4	13254.4	151199	379066	2559.92	0.000292825	17.3453	0.000696449	0.00199965	0.118161
Male ApoE3 Cadmium low5	1.3591e+06	51439.3	10567	194775	452065	5393.53	0.00134936	17.7498	0.000513201	0.000444626	0.0803645
Male ApoE3 Cadmium high1	765314	45132.5	6779.61	230974	475984	7700.96	0.00064498	10.399	0.000468503	0.000590356	0.040493
Male ApoE3 Cadmium high2	1.08059e+06	46691.4	14576.8	174030	383103	2849.76	0.00197336	16.4548	0.00193421	0.000305401	0.0753296
Male ApoE3 Cadmium high3	1.21439e+06	37301.9	30445.1	172254	421517	9646.39	0.0022253	25.2651	0.000341623	0.00040805	0.292138
Male ApoE3 Cadmium high4	865993	34479.8	2203.62	190056	419824	3775.96	0.000369202	9.57851	0.00285834	0.000807481	0.0286048
Male ApoE3 Cadmium high5	1.33451e+06	28109.9	8892.58	188209	385985	4784.3	0.00244569	23.3811	0.00233429	0.00063733	0.128106
Male ApoE4 vehicle1	1.09205e+06	47873.6	29498.3	178059	482353	1226.06	0.00038561	15.7932	0.0032528	0.000783658	0.111205
Male ApoE4 vehicle2	1.00654e+06	61287.6	30255.5	152991	446037	2023.5	0.000688284	19.4521	0.000625509	0.000396828	0.161832
Male ApoE4 vehicle3	1.18867e+06	27498.7	21015.5	37984.7	319286	7293.15	0.00168188	26.8421	0.000178523	0.00122461	0.401806
Male ApoE4 vehicle4	1.19476e+06	58686.4	17060.8	186772	449637	2527.87	0.00123433	23.3433	0.000782854	0.000262434	0.32383
Male ApoE4 vehicle5	1.05719e+06	50664.1	37013	205345	475182	1474.64	0.00262847	15.7218	0.00248536	0.000292519	0.0434107
Male ApoE4 Cadmium low1	690248	64878.6	36106.7	125676	549394	8266.28	0.00394253	9.40916	0.00289228	0.00087733	0.0583297
Male ApoE4 Cadmium low2	704449	48135.3	12134.7	222173	485920	5096.39	0.000166694	9.80885	0.000961064	0.000884919	0.061862
Male ApoE4 Cadmium low3	1.03477e+06	80693.4	38809.1	202871	472730	2693.61	0.000575381	13.7551	0.00151249	0.0010048	0.130645
Male ApoE4 Cadmium low4	908431	28711.4	12892.8	120080	470841	2709.22	0.00039079	13.2203	0.00118724	0.000592557	0.0546745
Male ApoE4 Cadmium low5	1.19879e+06	61444.2	50151.2	263625	451321	6601.77	0.0013538	17.3357	0.00266108	0.000252592	0.200943
Male ApoE4 Cadmium high1	815644	34660.9	18635.3	207115	395017	2843.6	0.000205054	7.94495	0.000468334	0.000678452	0.0232142
Male ApoE4 Cadmium high2	1.04119e+06	53013.1	29915.5	122389	466486	3651.88	0.00075029	17.9163	0.0023259	0.00170423	0.132692
Male ApoE4 Cadmium high3	846413	48183.8	20262.1	178975	440386	3986.1	0.00137379	10.8688	0.00111039	0.000336069	0.0436322
Male ApoE4 Cadmium high4	841123	27452.5	9176.63	215174	383945	4517.22	0.000916798	11.4241	0.00209926	0.000520908	0.035789
Male ApoE4 Cadmium high5	1.35758e+06	45973	14455.7	158864	461902	247.146	0.0013964	15.6207	0.00132929	0.000207836	0.0526584
Female ApoE3 vehicle1	0	0	0	87.9845	1844.58	62.4955	0	34.2054	0.0346883	0	0.245528
Female ApoE3 vehicle2	935408	44128.7	7083.29	244751	385324	4920.37	0.0011393	21.6918	0.00134692	0.000487901	0.250763
Female ApoE3 vehicle3	886750	43279.8	25455.8	142963	489549	5955.54	0.000812993	15.7497	6.94517e-05	0.000549485	0.0668186
Female ApoE3 vehicle4	737414	48513.3	24767.5	225850	417636	2491.7	0.00312473	10.0389	0.000416631	0.0011613	0.0492223
Female ApoE3 vehicle5	818597	54427.2	11742.6	218982	469699	5190.75	0.00034916	9.92175	0.000949544	0.000485417	0.0446265
Female ApoE3 Cadmium low1	1.31964e+06	70668.7	34174.7	183104	432859	8819.43	0.00178118	11.2252	0.00256666	0.000198679	0.0465117
Female ApoE3 Cadmium low2	858555	48105.9	32040.4	126562	393235	2868.8	0.000823935	6.05714	0.00168347	0.000457742	0.0171246
Female ApoE3 Cadmium low3	1.55294e+06	62277.8	36146.8	265845	482884	6948.04	0.001373	13.1923	0.000579849	0.000764159	0.0453173
Female ApoE3 Cadmium low4	0	0	2203.01	4237.21	33800.7	103.819	0.00195261	11.0322	0.00878672	0.00266264	0.0484897
Female ApoE3 Cadmium low5	709663	38447.1	4110.85	221518	503235	2988.84	0.00251175	10.1165	0.000981649	0.000983636	0.0419307
Female ApoE3 Cadmium high1	935076	40118.1	18043.3	197916	340905	1514.84	0.00271923	6.63713	0.000880011	0.00121441	0.0366084
Female ApoE3 Cadmium high2	1.16536e+06	36517.7	8566.56	162522	483730	13256.6	0.000800033	11.6203	0.00236909	0.000444463	0.100298
Female ApoE3 Cadmium high3	1.08467e+06	39021.5	6173.41	178125	425743	1914.37	0.00166297	8.83848	0.000159721	0.00119791	0.0479397
Female ApoE3 Cadmium high4	1.35153e+06	38836.7	7970.14	160474	491449	2931.95	0.00142233	6.31109	0.00014854	0.000195341	0.0155825
Female ApoE3 Cadmium high5	818129	49383.5	6934.15	238204	447485	6303.58	0.00173637	9.75649	0.00281797	0.00140116	0.0497626
Female ApoE4 vehicle1	1.13151e+06	32847.6	4490.11	126371	420320	4525.24	0.000854111	16.6701	0.000516273	0.00114437	0.1723
Female ApoE4 vehicle2	0	0	0	26231.5	130140	1631.58	0.0014907	9.53644	0.000576302	0.000545566	0.0525588
Female ApoE4 vehicle3	917473	35274.6	13725.3	156089	373362	1302.08	0.000827615	9.23091	0.000152667	0.000691018	0.0212394
Female ApoE4 vehicle4	1.27389e+06	47673	24553.1	267955	480070	4822.9	0.00711979	9.74957	0.000726977	0.000258296	0.0208532
Female ApoE4 vehicle5	828014	27211.1	11301.7	187016	364394	956.115	0.00149838	11.0135	0.00166852	0.00110595	0.0201375
Female ApoE4 Cadmium low1	759633	50158.8	8827.91	177751	475068	2382.25	0.00156399	10.44	0.000858824	0.000134718	0.0436569
Female ApoE4 Cadmium low2	794579	57235.7	38345.4	123109	543086	4833.97	0.000530303	9.17229	0.000694181	0.00112689	0.0296196
Female ApoE4 Cadmium low3	1.04794e+06	43131.6	35470.9	215735	564409	2662.6	0.000396875	8.25659	0.000237416	0.000469518	0.0235822
Female ApoE4 Cadmium low4	1.08258e+06	53881.3	23258.6	148138	522866	2986.65	0.000382507	12.2541	0.00316716	0.000451358	0.0378586
Female ApoE4 Cadmium low5	753800	49506.8	24254.2	211367	451039	1778.23	0.00449629	9.63784	0.00214394	0.000645177	0.0327111
Female ApoE4 Cadmium high1	994985	52586.9	6865.81	209086	412395	1806.64	0.00191321	9.62558	0.00117363	0.00069836	0.0232471
Female ApoE4 Cadmium high2	904465	35290.3	22117.7	145290	273131	1807.55	0.00303884	9.35238	0.00046864	0.0013986	0.0416723
Female ApoE4 Cadmium high3	883818	30767.6	8948.44	178713	297318	4907.54	0.00245528	8.33721	0.00538817	0.000931662	0.0296551
Female ApoE4 Cadmium high4	988175	35526.3	37364	235525	432536	16402.1	0.00107737	8.42134	0.00190042	0.00077219	0.0226871
Female ApoE4 Cadmium high5	886893	30417.1	6456.87	223037	325077	3227.14	0.000873639	8.45279	0.000827496	0.000984382	0.0233514
